# Supplementary material for: Arylamines QSAR-Based Design and Molecular Dynamics of New Phenylthiophene and Benzimidazole Derivatives with Affinity for the C111, Y268, and H73 Sites of SARS-CoV-2 PLpro Enzyme
Source: Pharmaceuticals (Basel). 2024 May 9;17(5):606. doi: 10.3390/ph17050606 (PMC11124164; doi:10.3390/ph17050606)
Supplement: Supplementary file 1 [file pharmaceuticals-17-00606-s001.zip]

Archive with 1 entries (1 files):
- pharmaceuticals-2981564-supplementary.pdf
